# Supplementary material for: Genomic surveillance of invasive meningococcal disease in the Czech Republic, 2015-2017
Source: PLoS One. 2019 Jul 11;14(7):e0219477. doi: 10.1371/journal.pone.0219477 (PMC6622526; doi:10.1371/journal.pone.0219477)
Supplement: S1 Fig — MenB, MenC, MenY. MenW. (XLS) [file pone.0219477.s001.xls]

## Sheet: data
	MenB	MenC	MenY	MenW
1993	27.3	28	0.7	0
1994	21.5	53.8	0.5	0
1995	20.4	59.1	0.9	0.4
1996	24.8	53.7	0.9	0
1997	28.6	49.4	0	0
1998	26.5	55.1	0	1
1999	45.7	35.2	1.9	0
2000	58.1	14.9	0	2.7
2001	50.9	25.9	2.8	0.9
2002	43.5	34.4	3.3	1.6
2003	38.6	39.6	2	3
2004	51.4	30.5	1.9	1.9
2005	56.7	28.9	2.1	0
2006	65.8	22.8	1.3	0
2007	65.9	15.3	5.9	0
2008	71.3	12.7	1.1	1.1
2009	69.4	11.8	1.2	1.2
2010	58.2	11.9	6	0
2011	69.2	6.2	3.1	3.1
2012	71.9	12.5	1.6	3.1
2013	71.2	11.9	3.4	0
2014	57.1	21.4	2.4	4.8
2015	64.6	20.8	2.1	6.2
2016	55.8	23.3	2.3	9.3
2017	48.5	36.8	1.5	4.4
