# Supplementary material for: Genomic surveillance of invasive meningococcal disease in the Czech Republic, 2015-2017
Source: PLoS One. 2019 Jul 11;14(7):e0219477. doi: 10.1371/journal.pone.0219477 (PMC6622526; doi:10.1371/journal.pone.0219477)
Supplement: S2 Fig — Incidence per 100 000. (XLS) [file pone.0219477.s002.xls]

## Sheet: data
	surveillance
1993	1.3
1994	1.9
1995	2.2
1996	2.1
1997	1.6
1998	0.9
1999	1
2000	0.7
2001	1
2002	1.2
2003	1
2004	1
2005	0.9
2006	0.8
2007	0.8
2008	0.8
2009	0.8
2010	0.6
2011	0.6
2012	0.6
2013	0.6
2014	0.4
2015	0.5
2016	0.4
2017	0.64
