# Supplementary material for: Genomic surveillance of invasive meningococcal disease in the Czech Republic, 2015-2017
Source: PLoS One. 2019 Jul 11;14(7):e0219477. doi: 10.1371/journal.pone.0219477 (PMC6622526; doi:10.1371/journal.pone.0219477)
Supplement: S1 Table — Epidemiological data: year of isolation, age group, region. Region is indicated by Nomenclature of Units for Territorial Statistics. (XLSX) [file pone.0219477.s003.xlsx]

## Sheet: Table 1
S1 Table
Epidemiological data of 89 studied N. meningitidis invasive isolates from the Czech Republic collected in 2015, 2016 and 2017.
Isolate	Serogroup	Clonal complex	Year of isolation	Age group	Region
75/15	B	32	2015	15-19 y	CZ080
90/15	B	32	2015	35-44 y	CZ010
91/15	B	32	2015	25-34 y	CZ010
9/16	B	32	2016	55- 64 y	CZ010
14/16	B	32	2016	45-54 y	CZ010
27/16	B	32	2016	20-24 y	CZ080
71/16	B	32	2016	15-19 y	CZ071
76/16	B	32	2016	0-11 m	CZ080
22/17	B	32	2017	35-44 y	CZ080
29/17	B	32	2017	20-24 y	CZ010
67/17	B	32	2017	1-4 y	CZ063
95/17	B	32	2017	20-24 y	CZ010
109/17	B	32	2017	55- 64 y	CZ080
136/17	B	32	2017	25-34 y	CZ064
51/15	B	269	2015	65+ y	CZ080
78/15	B	269	2015	15-19 y	CZ080
24/17	B	269	2017	1-4 y	CZ080
44/17	B	269	2017	1-4 y	CZ080
49/17	B	269	2017	35-44 y	CZ080
58/17	B	269	2017	0-11 m	CZ080
100/17	B	269	2017	0-11 m	CZ080
103/17	B	269	2017	65+ y	CZ010
135/17	B	269	2017	15-19 y	CZ080
36/15	B	41/44	2015	1-4 y	CZ080
42/15	B	41/44	2015	0-11 m	CZ071
10/16	B	41/44	2016	0-11 m	CZ072
23/16	B	41/44	2016	55- 64 y	CZ080
75/16	B	41/44	2016	0-11 m	CZ032
37/17	B	41/44	2017	15-19 y	CZ031
41/17	B	41/44	2017	1-4 y	CZ032
79/17	B	41/44	2017	15-19 y	CZ032
87/15	B	18	2015	0-11 m	CZ042
85/16	B	18	2016	0-11 m	CZ042
47/17	B	18	2017	0-11 m	CZ080
64/15	B	35	2015	0-11 m	CZ020
70/15	B	35	2015	0-11 m	CZ071
4/15	B	162	2015	35-44 y	CZ020
52/15	B	60	2015	10-14 y	CZ010
54/15	B	213	2015	0-11 m	CZ020
65/16	B	334	2016	0-11 m	CZ031
92/16	B	174	2016	35-44 y	CZ042
43/17	B	1157	2017	1-4 y	CZ052
67/15	B	UA	2015	45-54 y	CZ041
15/16	B	UA	2016	35-44 y	CZ010
38/16	B	UA	2016	5-9 y	CZ031
52/16	B	UA	2016	10-14 y	CZ052
59/17	B	UA	2017	1-4 y	CZ010
125/17	B	UA	2017	45-54 y	CZ031
2/15	C	11	2015	10-14 y	CZ063
50/15	C	11	2015	0-11 m	CZ080
4/16	C	11	2016	1-4 y	CZ032
7/16	C	11	2016	20-24 y	CZ032
18/16	C	11	2016	5-9 y	CZ032
78/16	C	11	2016	1-4 y	CZ032
81/16	C	11	2016	15-19 y	CZ032
82/16	C	11	2016	5-9 y	CZ063
4/17	C	11	2017	20-24 y	CZ031
8/17	C	11	2017	1-4 y	CZ032
9/17	C	11	2017	65+ y	CZ072
10/17	C	11	2017	45-54 y	CZ031
23/17	C	11	2017	35-44 y	CZ031
30/17	C	11	2017	55- 64 y	CZ031
36/17	C	11	2017	20-24 y	CZ032
39/17	C	11	2017	15-19 y	CZ031
61/17	C	11	2017	0-11 m	CZ010
65/17	C	11	2017	1-4 y	CZ032
69/17	C	11	2017	25-34 y	CZ031
73/17	C	11	2017	1-4 y	CZ032
98/17	C	11	2017	65+ y	CZ010
101/17	C	11	2017	45-54 y	CZ010
112/17	C	11	2017	15-19 y	CZ072
121/17	C	11	2017	35-44 y	CZ051
126/17	C	11	2017	0-11 m	CZ032
33/15	C	41/44	2015	5-9 y	CZ072
39/15	C	41/44	2015	1-4 y	CZ064
73/16	C	41/44	2016	1-4 y	CZ041
27/17	C	41/44	2017	0-11 m	CZ032
39/16	C	269	2016	15-19 y	CZ010
57/17	C	103	2017	1-4 y	CZ052
63/16	W	11	2016	35-44 y	CZ010
77/15	W	22	2015	65+ y	CZ064
6/16	W	865	2016	65+ y	CZ080
61/16	W	865	2016	20-24 y	CZ032
94/16	W	865	2016	1-4 y	CZ051
5/17	W	865	2017	65+ y	CZ031
24/16	Y	167	2016	1-4 y	CZ032
19/17	Y	167	2017	65+ y	CZ063
73/15	NG	41/44	2015	10-14 y	CZ010
52/17	NG	750	2017	1-4 y	CZ052
Epidemiological data: year of isolation, age group, region
Region = indicated by Nomenclature of Units for Territorial Statistics
